# Supplementary material for: Diet and lifestyle in relation to small intestinal cancer risk: findings from the European Prospective Investigation into Cancer and Nutrition (EPIC)
Source: Cancer Causes Control. 2023 Jun 18;34(10):927–37. doi: 10.1007/s10552-023-01731-w (PMC10460357; doi:10.1007/s10552-023-01731-w)
Supplement: Supplementary file 1 — Supplementary file1 (XLSX 12 KB) [file 10552_2023_1731_MOESM1_ESM.xlsx]

## Sheet: Sheet1
Supplementary Table 1: HRs and 95% CIs for small intestinal cancer risk in relation to lifestyle factors, additionally adjusted for waist circumference
	Small intestinal cancer (n=160)		Adenocarcinoma (n=51)		Carcinoid tumour (n=62)
	Univariable model	Multivariable modela	Univariable model	Multivariable modela	Univariable model	Multivariable modela
	HR (95% CI)	HR (95% CI)	HR (95% CI)	HR (95% CI)	HR (95% CI)	HR (95% CI)
Alcohol (g/day)
T1 (0.35)b	ref	ref	ref	ref	ref	ref
T2 (5.49)b	0.96 (0.65-1.43)	0.80 (0.50-1.28)	0.63 (0.31-1.29)	0.53 (0.23-1.23)	1.00 (0.54-1.84)	0.67 (0.31-1.43)
T3 (22.86)b	1.23 (0.85-1.79)	1.04 (0.67-1.62)	0.97 (0.51-1.82)	0.90 (0.42-1.93)	0.98 (0.54-1.81)	0.80 (0.39-1.66)
p trend	0.19	0.51	0.78	0.75	0.96	0.82
Continuous (5g/day)	1.04 (1.00-1.08)	1.03 (0.98-1.07)	1.03 (0.96-1.11)	1.03 (0.95-1.12)	0.99 (0.91-1.07)	0.97 (0.88-1.07)
Smoking
Never	ref	ref	ref	ref	ref	ref
Former	1.32 (0.91-1.92)	0.98 (0.64-1.50)	1.19 (0.61-2.31)	0.84 (0.39-1.80)	1.28 (0.69-2.35)	0.84 (0.41-1.74)
Current	1.77 (1.21-2.60)	1.41 (0.92-2.16)	1.82 (0.94-3.55)	1.58 (0.76-3.32)	1.76 (0.95-3.29)	1.29 (0.63-2.62)
Physical activity
Inactive	ref	ref	ref	ref	ref	ref
Moderately inactive	0.94 (0.62-1.42)	0.78 (0.50-1.23)	1.12 (0.52-2.41)	1.10 (0.46-2.62)	0.91 (0.47-1.79)	0.67 (0.32-1.40)
Moderately active	0.91 (0.58-1.45)	0.65 (0.38-1.11)	1.08 (0.46-2.53)	0.98 (0.36-2.67)	1.20 (0.60-2.41)	0.77 (0.34-1.75)
Active	1.09 (0.67-1.75)	0.84 (0.50-1.42)	1.61 (0.70-3.72)	1.51 (0.58-3.89)	0.73 (0.31-1.73)	0.55 (0.21-1.43)
HR hazard ratio, 95 % CI 95 % confidence interval, Ref reference category
a Adjusted for WC, stratified by age, sex and country
b Median value of tertile
