# Supplementary material for: Diet and lifestyle in relation to small intestinal cancer risk: findings from the European Prospective Investigation into Cancer and Nutrition (EPIC)
Source: Cancer Causes Control. 2023 Jun 18;34(10):927–37. doi: 10.1007/s10552-023-01731-w (PMC10460357; doi:10.1007/s10552-023-01731-w)
Supplement: Supplementary file 2 — Supplementary file2 (XLSX 13 KB) [file 10552_2023_1731_MOESM2_ESM.xlsx]

## Sheet: Sheet1
Suppplementary Table 2: HRs and 95 % CIs for small intestinal cancer risk in relation to meat, dairy, and vegetable intake, additionally adjusted for waist circumference
	Small intestinal cancer (n=160)		Adenocarcinoma (n=51)		Carcinoid tumour (n=62)
	Univariable modela	Multivariable modelb	Univariable modela	Multivariable modelb	Univariable modela	Multivariable modelb
	HR (95% CI)	HR (95% CI)	HR (95% CI)	HR (95% CI)	HR (95% CI)	HR (95% CI)
Red meat (g/1000kcal)
T1 (≤11.1)	ref	ref	ref	ref	ref	ref
T2 (>11.1, ≤24.8)	0.97 (0.66-1.44)	0.91 (0.58-1.44)	0.77 (0.38-1.54)	0.74 (0.33-1.67)	0.76 (0.41-1.41)	0.74 (0.34-1.60)
T3 (>24.8, ≤252)	0.97 (0.66-1.43)	0.99 (0.61-1.63)	0.90 (0.46-1.75)	0.82 (0.35-1.93)	0.79 (0.43-1.44)	1.14 (0.52-2.51)
p trend	0.91	0.94	0.85	0.73	0.51	0.6
Continuous (10g/1000kcal)	1.03 (0.93-1.13)	1.04 (0.92-1.18)	1.02 (0.86-1.21)	1.00 (0.81-1.24)	0.97 (0.83-1.14)	1.08 (0.88-1.33)
Processed meat (g/1000kcal)
T1 (≤8.68)	ref	ref	ref	ref	ref	ref
T2 (>8.68, ≤18.4)	0.96 (0.66-1.40)	0.77 (0.51-1.16)	0.65 (0.33-1.29)	0.56 (0.27-1.16)	0.74 (0.39-1.39)	0.50 (0.24-1.05)
T3 (>18.4, ≤196)	1.06 (0.72-1.55)	0.63 (0.40-1.01)	0.86 (0.45-1.65)	0.41 (0.17-0.95)	1.16 (0.64-2.08)	0.60 (0.28-1.26)
p trend	0.74	0.06	0.72	0.04	0.51	0.23
Continuous (10g/1000kcal)	1.02 (0.90-1.16)	0.86 (0.73-1.02)	0.86 (0.66-1.11)	0.64 (0.45-0.91)	1.14 (0.96-1.36)	0.95 (0.74-1.22)
Dairy (g/1000kcal)
T1 (≤103)	ref	ref	ref	ref	ref	ref
T2 (>103, ≤193)	1.02 (0.68-1.53)	1.29 (0.83-2.01)	0.48 (0.22-1.03)	0.54 (0.23-1.24)	1.18 (0.61-2.27)	1.47 (0.69-3.12)
T3 (>193, ≤1.58e+03)	1.25 (0.85-1.83)	1.42 (0.90-2.23)	0.95 (0.51-1.79)	0.86 (0.41-1.80)	1.44 (0.76-2.72)	1.72 (0.79-3.72)
p trend	0.23	0.16	0.85	0.9	0.25	0.19
Continuous (100g/1000kcal)	1.03 (0.89-1.18)	1.04 (0.89-1.22)	1.09 (0.87-1.38)	1.04 (0.80-1.36)	0.98 (0.78-1.23)	1.02 (0.78-1.34)
Vegetables (g/1000kcal)
T1 (≤62.9)	ref	ref	ref	ref	ref	ref
T2 (>62.9, ≤111)	0.55 (0.38-0.80)	0.58 (0.38-0.89)	0.60 (0.30-1.20)	0.65 (0.29-1.44)	0.37 (0.20-0.70)	0.33 (0.15-0.75)
T3 (>111, ≤1.21e+03)	0.48 (0.32-0.71)	0.77 (0.47-1.27)	0.79 (0.41-1.53)	1.60 (0.70-3.64)	0.44 (0.24-0.82)	0.71 (0.32-1.60)
p trend	<0.001	0.29	0.6	0.22	0.01	0.37
Continuous (100g/1000kcal)	0.67 (0.50-0.90)	1.05 (0.74-1.48)	0.83 (0.52-1.32)	1.32 (0.80-2.19)	0.49 (0.29-0.83)	0.67 (0.34-1.35)
HR hazard ratio, 95 % CI 95 % confidence interval, Ref reference category, WC waist circumference
a Adjusted for energy
b Adjusted for WC and energy, stratified by age, sex and country
