# Supplementary material for: Diet and lifestyle in relation to small intestinal cancer risk: findings from the European Prospective Investigation into Cancer and Nutrition (EPIC)
Source: Cancer Causes Control. 2023 Jun 18;34(10):927–37. doi: 10.1007/s10552-023-01731-w (PMC10460357; doi:10.1007/s10552-023-01731-w)
Supplement: Supplementary file 3 — Supplementary file3 (XLSX 13 KB) [file 10552_2023_1731_MOESM3_ESM.xlsx]

## Sheet: Sheet1
Supplementary Table 3: HRs and 95 % CIs for small intestinal cancer risk in relation to fibre, fat and its sub-groups, additionally adjusted for waist circumference
	Small intestinal cancer (n=160)		Adenocarcinoma (n=51)		Carcinoid tumour (n=62)
	Univariable modela	Multivariable modelb	Univariable modela	Multivariable modelb	Univariable modela	Multivariable modelb
	HR (95% CI)	HR (95% CI)	HR (95% CI)	HR (95% CI)	HR (95% CI)	HR (95% CI)
Fibre (g/1000kcal)
T1 (≤9.7)	ref	ref	ref	ref	ref	ref
T2 (>9.7, ≤12.2)	1.03 (0.72-1.48)	1.08 (0.72-1.63)	0.69 (0.35-1.37)	0.92 (0.44-1.94)	0.96 (0.53-1.74)	0.80 (0.38-1.65)
T3 (>12.2, ≤47.8)	0.78 (0.51-1.17)	0.97 (0.61-1.56)	0.78 (0.40-1.54)	0.93 (0.41-2.12)	0.84 (0.44-1.60)	1.20 (0.57-2.55)
p trend	0.22	0.93	0.49	0.86	0.59	0.67
Continuous (10g/1000kcal)	0.77 (0.46-1.31)	1.03 (0.56-1.87)	0.71 (0.28-1.78)	0.89 (0.31-2.60)	0.74 (0.32-1.72)	1.00 (0.36-2.77)
Total fat (g/1000kcal)
T1 (≤35.7)	ref	ref	ref	ref	ref	ref
T2 (>35.7, ≤41.1)	0.57 (0.38-0.84)	0.59 (0.38-0.91)	0.45 (0.22-0.93)	0.49 (0.23-1.06)	0.46 (0.23-0.91)	0.47 (0.21-1.06)
T3 (>41.1, ≤80.9)	0.76 (0.53-1.09)	0.76 (0.50-1.14)	0.65 (0.34-1.23)	0.65 (0.31-1.34)	0.90 (0.51-1.58)	0.99 (0.51-1.93)
p trend	0.12	0.19	0.15	0.22	0.69	0.92
Continuous (10g/1000kcal)	0.91 (0.72-1.16)	0.92 (0.70-1.21)	0.94 (0.62-1.44)	0.98 (0.60-1.59)	0.97 (0.66-1.43)	1.07 (0.68-1.68)
Saturated fat (g/1000kcal)
T1 (≤13.3)	ref	ref	ref	ref	ref	ref
T2 (>13.3, ≤16.3)	1.00 (0.67-1.48)	0.81 (0.51-1.28)	0.72 (0.36-1.43)	0.60 (0.28-1.29)	1.16 (0.61-2.21)	0.70 (0.31-1.58)
T3 (>16.3, ≤43)	1.14 (0.78-1.66)	1.00 (0.64-1.57)	0.87 (0.45-1.66)	0.63 (0.29-1.37)	1.37 (0.74-2.54)	1.19 (0.56-2.53)
p trend	0.5	0.9	0.67	0.27	0.32	0.52
Continuous (10g/1000kcal)	1.17 (0.77-1.76)	1.02 (0.62-1.71)	1.37 (0.67-2.84)	1.16 (0.47-2.84)	1.28 (0.66-2.49)	1.18 (0.51-2.72)
Monounsaturated fat (g/1000kcal)
T1 (≤12.1)	ref	ref	ref	ref	ref	ref
T2 (>12.1, ≤14.6)	0.68 (0.46-1.01)	0.65 (0.42-1.01)	0.58 (0.30-1.14)	0.51 (0.24-1.10)	0.83 (0.44-1.56)	0.87 (0.40-1.91)
T3 (>14.6, ≤44.2)	0.78 (0.54-1.14)	0.73 (0.46-1.17)	0.59 (0.30-1.16)	0.60 (0.26-1.37)	1.04 (0.57-1.90)	1.22 (0.55-2.68)
p trend	0.24	0.24	0.13	0.23	0.84	0.53
Continuous (10g/1000kcal)	0.84 (0.52-1.35)	0.86 (0.46-1.62)	0.69 (0.28-1.66)	0.93 (0.29-3.03)	1.01 (0.48-2.13)	1.39 (0.49-3.93)
Polyunsaturated fat (g/1000kcal)
T1 (≤5.3)	ref	ref	ref	ref	ref	ref
T2 (>5.3, ≤6.98)	0.98 (0.69-1.41)	0.89 (0.58-1.35)	0.76 (0.40-1.46)	0.74 (0.35-1.57)	0.95 (0.54-1.67)	0.82 (0.41-1.64)
T3 (>6.98, ≤38)	0.70 (0.47-1.04)	0.81 (0.51-1.29)	0.70 (0.35-1.38)	0.78 (0.35-1.73)	0.61 (0.32-1.18)	0.76 (0.35-1.66)
p trend	0.07	0.39	0.31	0.59	0.14	0.51
Continuous (10g/1000kcal)	0.40 (0.18-0.90)	0.48 (0.18-1.31)	0.51 (0.13-2.08)	0.51 (0.09-2.96)	0.35 (0.09-1.33)	0.51 (0.09-2.84)
HR hazard ratio, 95 % CI 95 % confidence interval, Ref reference category, WC waist circumference
a Adjusted for energy
b Adjusted forenergy and WC, stratified by age, sex and country
